# Supplementary material for: Identification of potential therapeutic targets for atherosclerosis by analysing the gene signature related to different immune cells and immune regulators in atheromatous plaques
Source: BMC Med Genomics. 2021 Jun 3;14:145. doi: 10.1186/s12920-021-00991-2 (PMC8176741; doi:10.1186/s12920-021-00991-2)
Supplement: Supplementary file 7 — Additional file 7. Supplementary Table 2: DEGs between ImmuneScoreH cluster and other samples of GSE100927. [file 12920_2021_991_MOESM7_ESM.xlsx]

## Sheet: Sheet1
Supplementary Table 2. DEGs between ImmuneScoreH cluster and other samples of GSE100927(1)
Gene.symbol	log2FC	adj.P.Val
CXCL14	-3.04322	2.86638e-12
DES	-3.02086	3.92372e-18
PLA2G2A	-2.65613	1.56225e-09
MYOC	-2.28671	5.17738e-10
SCARA5	-2.11411	3.26949e-09
FHL5	-2.00699	2.32433e-17
MUSTN1	-1.96105	3.71734e-15
ADRA2C	-1.90569	9.02487e-18
ACTG2	-1.88516	9.31219e-18
HOXC6	-1.88374	4.97236e-09
CASQ2	-1.88176	5.58001e-17
PITX1	-1.87679	1.14834e-17
PDZRN4	-1.8602	1.37844e-17
PI16	-1.84746	3.20291e-07
C8orf84	-1.84322	1.36274e-19
CNN1	-1.82033	2.32433e-17
HOXC9	-1.81684	6.58039e-09
HOXA7	-1.76555	2.47067e-11
SCRG1	-1.75723	1.89264e-18
VIT	-1.72484	8.18414e-12
ANGPTL1	-1.67692	3.20876e-18
APOD	-1.66718	2.0845e-10
HOXC4	-1.61913	1.32143e-10
RBPMS2	-1.60615	7.87139e-14
SYNPO2	-1.58704	4.68046e-15
SMTN	-1.51511	7.13385e-21
ACTA1	-1.5121	2.0645e-08
AVPR1A	-1.51088	2.35688e-09
LOC100507150	-1.50033	3.03448e-17
XLOC_007433	-1.50001	4.45041e-13
CRLF1	-1.49677	1.64014e-13
SPON1	-1.46129	7.36637e-09
FLNC	-1.45578	8.45104e-20
C7	-1.4517	2.965e-09
HSPB7	-1.45091	2.24125e-11
SORBS1	-1.44253	6.55969e-18
CHRDL1	-1.44037	2.29972e-12
RASL12	-1.43453	3.43006e-20
HP	-1.42964	1.98518e-06
SRL	-1.41567	4.65292e-12
CILP	-1.41524	9.79227e-09
MCAM	-1.40731	9.11556e-18
DACT3	-1.406	4.66926e-16
AIF1L	-1.38952	1.79074e-15
DIO3	-1.38471	9.59357e-10
SYNM	-1.37367	7.35277e-15
C11orf96	-1.3711	4.87284e-13
RGS5	-1.3661	4.24295e-12
LPHN3	-1.36489	1.38025e-14
STAC2	-1.35742	1.48175e-09
LOC100129846	-1.35708	7.49448e-19
NTRK2	-1.35651	1.37243e-11
SFRP1	-1.35484	7.31634e-11
COL4A6	-1.35252	4.99672e-13
REEP1	-1.33958	2.35013e-18
MYOM1	-1.33228	8.1511e-17
PLIN4	-1.32648	1.79556e-08
CKB	-1.32096	5.08963e-11
MAPK4	-1.31437	3.0477e-12
HOXA6	-1.31262	3.51557e-09
PLN	-1.30782	5.6314e-13
RYR2	-1.29986	1.44463e-16
PART1	-1.27956	2.59911e-15
PGM5	-1.27806	3.38715e-17
CSRP1	-1.2775	9.91803e-19
MYH11	-1.27614	1.24467e-11
LMOD1	-1.27323	2.213e-13
SPEG	-1.27182	3.50414e-17
GFRA1	-1.26797	9.85734e-15
PCP4	-1.26745	1.54651e-08
PDE4D	-1.26479	3.66857e-15
P2RX1	-1.26239	2.02379e-08
FBLN1	-1.25713	1.06577e-09
HMBOX1	-1.25359	0.000308061
LOC100506783	-1.25207	2.16919e-09
ACADL	-1.25129	1.35242e-14
ITIH3	-1.25075	6.96666e-08
ACTBL2	-1.2481	3.3997e-18
PARM1	-1.24606	1.8361e-16
TSPAN8	-1.24437	5.43253e-12
CACNA1H	-1.23877	6.64499e-11
GPR20	-1.22726	2.27216e-12
CRYAB	-1.22339	4.14828e-17
LOC729468	-1.22296	3.24147e-17
TMEM61	-1.22289	9.25904e-11
LDOC1	-1.22157	1.17483e-16
XLOC_009249	-1.21992	0.000175962
XLOC_009911	-1.21416	0.000367599
JPH2	-1.2124	6.77095e-17
SUSD2	-1.21215	7.20195e-10
ISM1	-1.20993	1.96312e-09
LOC283174	-1.20903	3.52471e-14
IL17B	-1.20449	2.15162e-15
HOXC8	-1.19775	8.50734e-10
MYL9	-1.19768	9.78546e-16
PHGDH	-1.1973	2.77096e-16
KCNA5	-1.19444	5.62005e-11
CSRP2	-1.19442	2.05571e-16
LDB3	-1.19119	8.14916e-17
ABCC9	-1.18907	8.31558e-10
LOC100652963	-1.18831	3.55786e-13
LRRC2	-1.18458	0.000188118
XLOC_010856	-1.1841	0.000151948
LONRF2	-1.18318	3.80409e-13
FAM180B	-1.1824	2.19743e-08
LPP	-1.18169	2.5617e-18
KCNAB1	-1.17365	2.7031e-13
CD86	-1.16933	0.000240238
SPARCL1	-1.16918	4.57596e-14
NPY1R	-1.16801	4.38077e-12
BTC	-1.16652	1.69509e-14
TMEM35	-1.16501	2.51175e-14
XLOC_001699	-1.15953	0.000287319
FAM71E1	-1.15915	2.60746e-13
AOX1	-1.15615	2.48794e-08
GALNTL2	-1.15565	2.97098e-11
PPP1R12B	-1.15519	1.25784e-11
HPSE2	-1.1551	2.27582e-12
AKAP12	-1.15322	4.23606e-14
CACNB2	-1.15311	6.49744e-16
XLOC_005327	-1.15057	0.00043619
TRIM36	-1.15024	9.06951e-13
NTN1	-1.1458	1.74515e-11
XLOC_l2_012388	-1.14467	0.000327009
XLOC_007020	-1.14214	0.000327906
ADAMTS1	-1.14131	7.32689e-12
PDE8B	-1.14048	1.6429e-12
LINC00340	-1.13719	0.000213088
XLOC_000495	-1.13574	0.000696207
XLOC_l2_007770	-1.13439	0.000152316
LOC100507554	-1.1328	7.45553e-14
WFDC1	-1.1327	1.85761e-11
C3orf70	-1.1307	8.68616e-21
LGI4	-1.13035	2.0472e-13
TMOD1	-1.12948	2.19107e-18
NR4A3	-1.12628	0.000186158
PPP6R1	-1.12519	0.000427719
HSPB8	-1.12449	1.40653e-12
CFL2	-1.12377	2.63337e-18
GPR179	-1.12374	0.000358849
WNT11	-1.123	1.03291e-09
PTPLA	-1.12018	3.64792e-15
HAND2	-1.1182	1.02362e-07
GNAZ	-1.11708	8.24128e-17
XLOC_000983	-1.11683	6.85496e-13
PHYHIP	-1.11656	5.29956e-13
LOC645954	-1.11544	2.15202e-16
XLOC_008559	-1.11446	0.000412093
SUSD5	-1.11379	3.6113e-10
PDE1C	-1.11104	6.55718e-13
WISP2	-1.11033	5.01741e-10
ITGA7	-1.11023	4.155e-14
MYOCD	-1.10894	3.20766e-15
XLOC_009382	-1.10709	0.000845776
MYRIP	-1.10461	3.96049e-13
NEXN	-1.10202	1.11586e-14
SPEN	-1.09882	0.00014355
XLOC_004956	-1.09764	0.000198438
GUCA2B	-1.09497	2.08747e-12
NTRK3	-1.0871	8.23308e-10
THBS4	-1.08691	4.21111e-07
MYLK	-1.08688	3.69464e-17
PCDH20	-1.08627	4.40203e-11
XLOC_012294	-1.08615	0.000417431
RASD1	-1.08454	6.65215e-06
XLOC_010855	-1.08399	0.000584578
LRRN4CL	-1.08354	5.77279e-10
KCNIP3	-1.0831	7.10889e-18
FAM46B	-1.08293	8.23995e-15
WNK2	-1.08002	3.9793e-11
LOC400958	-1.07575	0.000353507
RAMP1	-1.07186	5.10905e-11
PPP2R2B	-1.07175	1.58886e-12
PRUNE2	-1.07164	7.93929e-15
RERGL	-1.06692	4.35578e-06
MIR143HG	-1.0658	2.40078e-07
GPR182	-1.06562	0.000492331
C16orf89	-1.06398	3.9525e-08
SLMAP	-1.06058	3.00458e-17
S1PR3	-1.05534	4.46641e-12
TMEM47	-1.05462	3.70422e-12
ABCA8	-1.0542	1.55649e-09
MT1M	-1.0522	4.91529e-11
IL17D	-1.04957	2.44745e-12
HRCT1	-1.04905	3.91498e-12
MRAP2	-1.04607	4.5346e-09
XLOC_009191	-1.04585	0.000261988
TPM2	-1.04581	1.22758e-17
HEY2	-1.04424	7.01561e-13
RPA4	-1.04414	0.000252113
VGLL3	-1.04251	1.0453e-14
NPNT	-1.0417	1.82672e-10
SMAD9	-1.04125	9.00603e-18
YAP1	-1.0375	5.17483e-19
TTLL7	-1.03678	1.05613e-17
FILIP1	-1.03412	5.67035e-18
RBPMS	-1.03076	1.60501e-18
ZBTB16	-1.03059	3.56494e-09
C7orf41	-1.03048	1.13322e-17
NBEA	-1.02986	1.48155e-18
KCNJ8	-1.02368	1.21561e-09
FERMT2	-1.02227	4.107e-20
FAM59A	-1.02031	4.68046e-15
NGFR	-1.01912	4.06956e-10
GALNTL1	-1.01761	1.84421e-15
PROM2	-1.0167	0.000320301
HSPB6	-1.01384	2.62885e-17
SORBS2	-1.01284	4.26358e-10
XLOC_013983	-1.01196	8.33442e-09
TAGLN	-1.0113	9.88248e-16
SEMA3D	-1.00945	2.84784e-11
TIMP4	-1.0076	2.72109e-11
LOC401093	-1.00732	6.58286e-19
HPR	-1.00648	1.29816e-05
PPP1R3C	-1.00598	6.15566e-13
RAB9B	-1.0052	2.79554e-20
CXCL10	1.00082	1.05097e-12
GRAMD4	1.00186	2.39704e-18
S1PR4	1.00199	1.33762e-09
MILR1	1.00297	5.7009e-14
CTSL1P2	1.00375	7.61861e-19
RUNX3	1.00447	9.93306e-16
SIRPB2	1.00482	2.09649e-18
KIAA0226L	1.00919	3.41751e-19
LILRA3	1.00933	3.11064e-17
SIGLEC15	1.00969	3.12032e-13
KIAA1598	1.0099	2.45085e-17
IL8	1.00999	1.63132e-07
DRAM1	1.00999	1.42242e-18
KRT31	1.01053	9.17852e-18
C6orf115	1.01282	1.05613e-17
C15orf27	1.01386	5.99709e-20
P2RX4	1.01574	3.34965e-17
MAPKAPK3	1.01649	1.27718e-18
SIGLEC9	1.0197	1.6185e-20
OASL	1.02005	9.75815e-16
PLAU	1.0211	1.03718e-10
SLC47A1	1.02203	6.40967e-14
LY96	1.02265	2.10401e-15
CASP1	1.02302	6.82423e-17
CORO7	1.02452	2.20346e-15
NFKBIE	1.02571	6.24604e-17
C4orf48	1.02949	8.40256e-15
PTPN7	1.03031	7.09938e-19
RGS19	1.03245	2.17548e-18
FAM70A	1.03375	2.60256e-13
STAB1	1.03496	1.54772e-09
ITGA4	1.03555	1.5699e-16
ADRBK2	1.03591	1.9981e-16
ABCC5	1.03599	2.33744e-14
CORO1A	1.03632	1.58799e-16
LOC100131733	1.03863	7.84559e-19
NPC2	1.03986	1.56812e-20
LCK	1.04058	3.52842e-17
ABCC3	1.04059	1.09294e-16
MYCL1	1.0415	1.03402e-18
DDX60L	1.04261	3.28884e-16
RASSF2	1.04373	3.87555e-17
CYP27B1	1.04434	1.6185e-20
SGK223	1.04516	5.16897e-13
TTYH3	1.0462	2.23132e-19
SPINT1	1.04645	8.57871e-19
VSIG4	1.04667	3.24525e-09
HCLS1	1.04708	1.2006e-13
ABCG1	1.04736	2.83529e-12
SUSD1	1.04788	3.28299e-18
TNNT1	1.04867	6.35455e-12
LOC100130238	1.0494	3.5847e-18
LOC283143	1.04964	8.60711e-20
ASCL2	1.05086	1.88793e-14
PLXNC1	1.05102	7.73307e-18
DENND1C	1.05244	1.41502e-18
CD300C	1.05333	4.182e-19
JAKMIP2	1.05334	1.39806e-14
FAM96A	1.05359	2.72018e-19
SPOCD1	1.05382	2.48761e-08
CD3D	1.0556	1.80598e-10
C13orf15	1.06103	1.03785e-11
LILRA2	1.06111	2.40119e-20
HS3ST1	1.0618	7.65864e-16
NCKAP1L	1.0624	1.0364e-19
C1orf162	1.06334	9.34494e-16
C6orf105	1.06378	1.64217e-15
ADCY7	1.06494	4.34842e-19
SIRPG	1.06502	1.18457e-17
ADAMTS14	1.06723	2.57923e-13
MIAT	1.06782	3.70205e-12
CD180	1.06881	7.69858e-20
MFSD1	1.06972	9.17852e-18
FCHO1	1.07	4.76378e-19
C1QTNF4	1.07091	1.6e-13
INPP5D	1.07137	3.72786e-13
TFCP2L1	1.07421	1.7105e-17
CACNA2D4	1.07501	2.35115e-17
CCR7	1.07705	8.4018e-11
BID	1.07871	1.28445e-18
TMC6	1.07972	1.89694e-16
TIAM1	1.0801	1.05163e-16
GCHFR	1.0817	8.51571e-12
CD6	1.08275	2.52512e-12
VNN2	1.08282	5.45052e-12
CIITA	1.08332	8.1029e-15
LAMP3	1.08421	5.39043e-16
ADORA2B	1.08614	1.36758e-19
FAM49B	1.08771	1.19086e-20
LPL	1.08792	1.37894e-06
XLOC_001215	1.08858	1.69888e-19
LOC100506115	1.09019	1.56812e-20
PPIF	1.09154	3.5494e-19
KCNE3	1.09164	4.08932e-18
GZMK	1.09241	2.2503e-10
RPS6KA1	1.09431	1.72571e-17
LHFPL2	1.09655	4.51892e-19
CXCL16	1.0969	1.30798e-17
RHBDF2	1.09699	1.25546e-12
STK10	1.09862	2.18993e-16
XLOC_008644	1.09875	2.48725e-19
CCDC88B	1.09886	2.97528e-11
TNNI2	1.09967	1.11666e-17
IL7R	1.09987	7.13062e-08
CNIH3	1.10148	2.50914e-18
ANPEP	1.10156	1.23271e-12
KYNU	1.1037	8.45104e-20
XLOC_001855	1.10644	4.70481e-21
PLTP	1.10666	5.32522e-10
TMEM176A	1.10743	1.11197e-12
CEBPE	1.10801	2.46159e-15
LOC283454	1.10911	5.33881e-16
ARHGAP27	1.11221	8.15744e-12
FMNL1	1.11248	2.87063e-20
ALOX15B	1.11255	1.83731e-09
MATK	1.11643	4.66736e-13
TDO2	1.1165	1.32116e-17
GBP5	1.11834	8.97201e-13
CTSH	1.11911	5.55591e-13
CLEC7A	1.11922	1.30113e-20
RASGEF1B	1.11973	3.39225e-19
UNC93B1	1.11987	6.17788e-18
ARRB2	1.12024	1.83292e-16
XLOC_l2_000342	1.12425	2.35115e-17
SIRPA	1.12502	4.62606e-18
SIGLEC7	1.12592	2.94587e-19
TMEM86A	1.12612	8.68616e-21
PDPN	1.12766	1.23204e-13
OAS1	1.13074	1.75341e-19
ALOX5AP	1.13297	4.02773e-14
NCEH1	1.13366	2.61053e-17
SLC25A19	1.13462	8.9184e-20
CCR2	1.1347	4.83727e-16
CYBB	1.1349	9.35217e-15
ATP6V0D2	1.13495	2.90637e-17
C1orf38	1.13699	1.15429e-17
GLA	1.13792	5.48131e-20
RASAL3	1.13815	1.69148e-10
COTL1	1.13818	5.26336e-17
MS4A14	1.13983	3.10258e-13
HN1	1.14151	4.41779e-15
OLR1	1.14205	2.18733e-12
DOCK2	1.14303	1.19086e-20
MXRA5	1.14814	1.43857e-09
NOD2	1.14986	3.60854e-21
MMP19	1.15107	1.35006e-13
GZMA	1.15145	1.83543e-10
TRIM14	1.15325	1.22777e-18
C19orf59	1.15405	9.32458e-10
DAPP1	1.15438	9.6735e-21
MZB1	1.15521	1.41281e-07
KCNN4	1.15641	1.49793e-11
GZMB	1.15789	5.02262e-13
AOAH	1.15887	1.3264e-18
SEZ6L2	1.16193	8.12221e-11
LTB	1.16218	2.46311e-12
MPP1	1.16542	2.50914e-18
AIF1	1.16764	2.93228e-17
SLC6A6	1.16774	3.17676e-18
CLDN23	1.16844	3.76964e-21
HLA-DRB5	1.16971	2.50949e-09
HSPA6	1.17079	3.10879e-13
SELPLG	1.17167	6.4967e-16
CLEC5A	1.17339	1.46706e-18
NCF4	1.1754	3.03149e-17
TMEM180	1.17821	4.54228e-19
TAGAP	1.17929	2.28586e-19
LYN	1.1795	4.14298e-18
CD163L1	1.18073	1.11833e-12
KCNQ1	1.18091	2.23976e-15
TMC8	1.18251	5.99609e-13
NRIP3	1.18809	8.62748e-21
HCST	1.19582	6.58514e-14
PTGS1	1.1962	8.87258e-19
TNF	1.1977	7.82531e-13
PLIN2	1.19802	1.90208e-14
IKZF1	1.19846	9.96023e-14
IGJ	1.19887	3.13737e-06
C6orf192	1.19933	7.42253e-14
XLOC_001228	1.20081	1.54879e-20
C5orf20	1.2011	2.83249e-17
PTPN6	1.20119	1.42207e-18
CCL7	1.20173	9.80067e-17
EVI2B	1.20249	3.6622e-13
VAV3	1.20519	5.80763e-18
LGALS9	1.20567	2.10383e-17
SYTL1	1.20584	6.071e-15
RNASE6	1.20679	5.44212e-14
GMIP	1.20703	1.11712e-16
SLC22A18AS	1.21379	8.60711e-20
BIN2	1.2141	3.16779e-20
ACCN4	1.21445	2.09649e-18
PLD3	1.21547	5.95674e-16
FBXO41	1.21574	4.80111e-18
SCARB1	1.21728	2.93261e-15
PPAPDC1A	1.22188	1.00292e-18
CMTM7	1.22304	8.17652e-17
LOC100506897	1.2231	5.14637e-18
MEI1	1.22354	9.13047e-16
PSAP	1.2236	1.1819e-19
HCK	1.22491	8.22732e-19
ADORA3	1.22599	8.1029e-15
FGD3	1.22763	1.25596e-13
FCN1	1.22928	1.16287e-10
LST1	1.22938	1.16221e-16
PLA2G15	1.23014	5.06146e-16
HMHA1	1.23026	5.2882e-13
ABCA1	1.23229	6.09178e-15
HK2	1.23525	3.6856e-12
RNASE1	1.23564	9.18682e-12
FAM20A	1.23892	1.19222e-13
XLOC_011608	1.2399	3.47151e-14
HLA-DPB1	1.24167	1.23753e-10
SAP25	1.24194	4.52419e-10
PLEK2	1.24447	2.62884e-19
CARD9	1.24815	5.33881e-16
MNDA	1.24942	2.26394e-16
HLA-DPB2	1.25096	4.57596e-14
C1QC	1.25252	5.52901e-12
NLRC4	1.25363	3.42301e-15
CD163	1.25803	1.53162e-10
NLRP12	1.25841	1.66183e-21
HPSE	1.26821	1.72242e-16
BLNK	1.26894	5.91041e-19
TBC1D10C	1.2693	6.56337e-11
TMEM51	1.26981	1.10031e-18
PYCARD	1.27076	4.32519e-17
CYBA	1.27554	3.06231e-17
PTPRC	1.27752	2.8057e-14
FCGR2C	1.2779	5.59838e-16
SMPDL3A	1.2782	1.86927e-15
TLR1	1.27834	4.35674e-19
ASPHD1	1.27871	8.83109e-16
SIGLEC1	1.27901	2.22052e-14
PTPRJ	1.27967	1.70278e-19
ITGAL	1.28027	1.28437e-16
PVRL4	1.28117	8.06745e-18
FOLR2	1.28462	4.24176e-10
IL18	1.28601	1.42801e-18
CD74	1.28696	4.27109e-15
MS4A7	1.28714	5.31761e-13
CTSZ	1.28775	5.99709e-20
BATF	1.28793	5.0567e-17
XLOC_006756	1.29072	2.75711e-15
CXCR3	1.30161	7.30759e-15
XLOC_l2_015033	1.30926	3.98451e-17
SCD	1.31016	2.93193e-14
C5AR1	1.31338	1.25734e-15
TRPM2	1.31545	2.04002e-16
CD300LF	1.31579	5.80175e-20
HLA-DPA1	1.31782	1.83645e-14
FERMT3	1.31805	3.92372e-18
LCP2	1.31881	3.84146e-17
HK3	1.31902	4.107e-20
ARHGAP9	1.31918	1.81517e-15
ADAMDEC1	1.32267	3.06996e-20
CXCL1	1.32344	6.92412e-09
DPP4	1.3245	1.43909e-14
RASSF4	1.32465	1.53134e-16
IL10RA	1.32601	2.74893e-13
TLR2	1.32614	3.48626e-18
CYP27A1	1.32684	1.06956e-18
FAM78A	1.32756	4.41875e-16
MAFB	1.32781	2.19554e-16
IL2RG	1.33154	1.44103e-17
SASH3	1.33162	1.02335e-17
SLA	1.3328	4.74687e-15
HLA-DMA	1.33335	1.48539e-14
RASL10A	1.33466	3.62242e-12
ABCB5	1.33594	2.65496e-16
CD36	1.33844	6.69891e-11
CYTH4	1.33879	4.68046e-15
GPR137B	1.33991	1.61371e-19
CSF1R	1.34152	3.49461e-13
SLC11A1	1.34293	8.02945e-16
CD33	1.34652	3.31422e-16
FTL	1.3478	4.107e-20
XLOC_l2_013301	1.34865	2.3003e-19
PARVG	1.34967	6.2166e-19
CA2	1.35383	1.25278e-12
FCGR2A	1.35655	1.89019e-16
SLC29A3	1.35713	4.81706e-18
RAC2	1.35867	4.72692e-15
EMILIN2	1.359	5.87766e-17
RBM47	1.35905	1.40485e-18
DOCK8	1.36059	7.81723e-19
XLOC_004924	1.36279	1.94664e-17
CD14	1.36353	4.25297e-16
ARHGAP25	1.36388	4.27345e-16
C1QA	1.36588	1.69728e-12
HLA-DQB2	1.36648	2.77652e-16
CTSL1	1.36775	1.59217e-21
GALNT6	1.37036	6.48197e-16
TNFAIP8L2	1.37098	1.40951e-16
VNN1	1.37208	1.05613e-17
TLR7	1.37375	4.08157e-16
GM2A	1.37401	1.91876e-17
RGS1	1.37704	2.1122e-10
HLA-DRA	1.3798	5.6085e-14
HRK	1.38043	5.48178e-15
ADAP2	1.38071	2.31716e-12
LOC645638	1.38152	7.70764e-14
CCL5	1.3823	8.65942e-12
HLA-DRB4	1.3838	1.85533e-12
C1QB	1.38409	5.30064e-11
GPR65	1.38455	8.9184e-20
LSP1	1.38658	3.36575e-16
LILRB2	1.38729	7.37619e-16
BCAT1	1.38788	3.13817e-17
ARL4C	1.3907	3.24402e-17
LGMN	1.39146	3.89093e-19
STRA6	1.39222	1.00838e-13
SNX10	1.3929	1.48901e-15
ARHGAP30	1.39576	1.11712e-18
SLC7A7	1.39721	1.81318e-17
SLC31A2	1.39769	1.53623e-16
HLA-DQB1	1.40163	1.46089e-15
MS4A6A	1.40411	1.96815e-15
DOK3	1.40435	6.03227e-16
LOC100505592	1.4089	2.00233e-17
BTK	1.41026	7.52086e-18
CTSS	1.41516	7.13385e-21
MYO1G	1.416	1.03274e-18
EGR2	1.41848	1.95837e-12
TMEM176B	1.4193	9.03873e-15
TNFRSF21	1.42014	3.25174e-17
IRF5	1.42074	1.34949e-11
OSCAR	1.42099	3.89093e-19
TIFAB	1.42359	4.54228e-19
RNASET2	1.42377	2.09649e-18
CSF3R	1.4247	1.428e-13
HLA-DRB1	1.42703	1.05619e-15
LGALS9C	1.42866	1.46567e-15
CD2	1.43164	3.75723e-11
STAC3	1.43458	1.048e-17
TM7SF4	1.43487	7.22305e-12
DHRS9	1.43619	5.13959e-15
NCF1	1.43898	1.94993e-12
TFEC	1.44195	1.33562e-19
PLBD1	1.44483	6.91666e-17
FYB	1.4501	6.58286e-19
SLC1A3	1.45034	2.71436e-12
CTSL1P8	1.45076	2.83674e-21
APBB1IP	1.45373	1.39423e-16
ANKRD58	1.45409	9.66247e-17
CPVL	1.45562	1.22777e-18
IGSF6	1.46043	3.95609e-16
VAMP8	1.46153	1.47698e-16
CSTB	1.46242	1.38058e-19
SIGLEC14	1.46313	6.9053e-17
CD53	1.46512	2.78778e-15
VAV1	1.46573	2.76592e-17
GPNMB	1.46736	2.00528e-16
SPI1	1.46802	6.50001e-16
MYO1F	1.46806	4.72692e-15
SGK1	1.47902	3.96728e-20
MREG	1.47963	1.22968e-18
DPEP2	1.47974	2.416e-17
CXCR4	1.48101	4.93213e-13
EMR2	1.48504	2.49467e-19
CCRL2	1.4856	4.76378e-19
MSR1	1.48579	1.07613e-14
KLHL6	1.48883	1.62265e-17
TBC1D2	1.49635	7.62601e-20
AMICA1	1.49694	5.00333e-13
LOC100653210	1.49864	4.12479e-08
KCNJ5	1.50126	2.69395e-19
C16orf54	1.50312	3.52842e-17
PAQR5	1.50503	1.98721e-17
SLCO2B1	1.50525	4.17884e-14
CD37	1.50537	1.41311e-17
MPEG1	1.51013	9.36523e-16
FCGR1B	1.51246	6.40434e-15
TMEM37	1.51501	1.75312e-16
LILRA4	1.51734	3.21284e-19
OSM	1.51968	6.1149e-14
HAVCR2	1.51977	1.32157e-19
PLCB2	1.5247	6.36998e-15
HLA-DMB	1.52605	2.90519e-15
SYK	1.52752	8.24128e-17
LILRB1	1.53483	2.34e-17
FCER1G	1.53833	1.76727e-17
TRAF3IP3	1.54852	6.0191e-17
LOC100506585	1.54856	7.57102e-20
LY86	1.54881	1.38058e-17
GAL	1.55228	2.80398e-14
NCF2	1.55319	3.45054e-19
SLC15A3	1.55618	1.46706e-18
CD300A	1.56086	2.08002e-16
XLOC_l2_007731	1.56172	1.22777e-18
P2RX7	1.56906	8.68589e-18
PTCRA	1.57182	3.27582e-17
FABP5	1.57274	3.28884e-16
SERPINA1	1.57344	4.78841e-17
FUCA1	1.57882	1.68079e-17
MS4A4A	1.58131	1.577e-13
CTSD	1.58705	5.8054e-17
WDFY4	1.59422	7.68759e-15
DENND2D	1.59821	3.27582e-17
MAPK13	1.59898	2.01168e-20
C2	1.60128	4.56808e-15
IRF8	1.60218	9.42994e-20
LGALS2	1.60743	1.5674e-13
KIAA1199	1.608	3.71734e-15
CEBPA	1.61222	6.71626e-15
APOC2	1.61405	1.59871e-15
VMO1	1.61643	1.04031e-15
LIPA	1.61955	9.16409e-17
LILRB3	1.62262	1.19026e-15
HLA-DQA2	1.62466	2.86407e-11
FGR	1.62703	1.52036e-16
TYROBP	1.6281	1.42793e-17
CCR5	1.63233	2.593e-18
SLAMF7	1.63408	2.21244e-13
CD68	1.63743	5.65365e-16
NFAM1	1.64122	6.92604e-17
ITGAM	1.64214	4.43575e-20
LAIR1	1.64226	1.42804e-16
LOC100505702	1.64565	2.06696e-20
HCAR3	1.6512	1.18908e-16
APOBR	1.65194	1.94664e-17
FCGR3A	1.6554	1.41311e-17
LOC96610	1.6557	3.77849e-08
PDE6G	1.65702	1.30929e-18
ALOX5	1.66113	9.9701e-17
UCP2	1.66486	5.68437e-18
ITGB7	1.6656	1.28387e-18
XLOC_l2_006821	1.68839	4.53248e-17
CCR1	1.69419	7.23135e-18
CHIT1	1.69976	1.43063e-07
CD83	1.71031	1.29061e-14
HLA-DQA1	1.71269	4.14264e-11
CD84	1.71403	1.03108e-15
HMOX1	1.71817	7.19286e-12
CTSB	1.72681	4.91417e-19
SLC2A5	1.72773	2.85475e-14
CAPG	1.73667	1.96209e-16
TM4SF19	1.74327	1.67336e-15
IL1B	1.7474	6.84688e-15
CECR1	1.75676	5.83856e-16
IGLL1	1.76353	3.22356e-07
LAPTM5	1.7859	3.68426e-17
TREM2	1.79856	3.10017e-15
IBSP	1.80148	3.86136e-08
CD52	1.80829	1.611e-14
LOC283050	1.81944	4.99032e-19
ITGB2	1.82983	4.22805e-17
HAMP	1.84076	5.76484e-18
SLC37A2	1.85293	3.48813e-15
LILRA6	1.86314	1.22777e-18
IFI30	1.8707	6.84045e-16
IGLL5	1.88619	3.10607e-06
HTRA4	1.90315	8.69129e-18
SDS	1.92702	5.56701e-15
FBP1	1.93528	8.00021e-15
CHI3L1	1.93611	5.11361e-09
RAB42	1.95274	5.80763e-18
PKD2L1	1.98238	4.72692e-15
SLAMF8	2.02017	2.4469e-16
ITGAX	2.05549	5.17101e-17
CCL4	2.11147	4.06927e-15
C15orf48	2.13282	3.66506e-17
HS3ST2	2.13674	4.10553e-17
PLA2G7	2.13678	5.45662e-16
APOE	2.14818	9.12924e-13
TREM1	2.14843	2.40119e-20
ADAM8	2.16078	3.58944e-16
CCL3L3	2.17013	8.1511e-17
AQP9	2.17165	3.21284e-19
MARCO	2.19826	7.40071e-12
IL4I1	2.28518	1.60768e-17
MMP1	2.29568	5.23499e-15
LILRB4	2.30972	2.15202e-16
CCL3	2.33236	1.09623e-13
IL1RN	2.41648	1.25265e-16
ACP5	2.58155	1.15895e-10
SPP1	2.73101	4.73018e-12
APOC1	2.84803	6.3127e-13
MMP12	2.93019	3.58944e-16
CCL18	3.02294	6.56949e-12
MMP7	3.09475	2.60011e-18
MMP9	3.12891	5.3761e-12
log2FC: log2 Fold Change; adj.P.Val: adjust p value using the Benjamini–Hochberg false discovery rate method. (1)Steenman M, Espitia O, Maurel B, Guyomarch B, Heymann MF, Pistorius MA, et al. Identification of genomic differences among peripheral arterial beds in atherosclerotic and healthy arteries. Sci Rep. 2018;8(1):3940. https://doi.org/10.1038/s41598-018-22292-y
