# Supplementary material for: Identification of potential therapeutic targets for atherosclerosis by analysing the gene signature related to different immune cells and immune regulators in atheromatous plaques
Source: BMC Med Genomics. 2021 Jun 3;14:145. doi: 10.1186/s12920-021-00991-2 (PMC8176741; doi:10.1186/s12920-021-00991-2)
Supplement: Supplementary file 8 — Additional file 8. Supplementary Table 3: DEGs between ImmuneScoreH cluster and ImmuneScoreL cluster of GSE100927. [file 12920_2021_991_MOESM8_ESM.xlsx]

## Sheet: suppl table3 immuneHL markergen
Supplementary Table 3. DEGs between ImmuneH cluster and ImmuneL cluster of GSE100927(1)
Gene.symbol	log2FC	adj.P.Val
DES	-2.65778	7.87e-11
HOXC6	-2.51108	1.88e-11
HOXC9	-2.36509	1.41e-11
HOXA7	-2.1494	1.4e-12
CXCL14	-2.12279	0.000113147
HOXC4	-2.0402	5.18e-12
MUSTN1	-1.98172	1.62e-11
PITX1	-1.92248	9.88e-13
FHL5	-1.90102	1.42e-11
ACTG2	-1.88009	1.36e-11
PDZRN4	-1.8505	7.01e-12
HOXA6	-1.76886	5.53e-12
CNN1	-1.73204	4.93e-11
CASQ2	-1.71337	8.78e-11
C8orf84	-1.70802	1.04e-11
ITIH3	-1.66269	6.77e-11
CRLF1	-1.64916	2.62e-12
ADRA2C	-1.60756	3.39e-09
HOXC8	-1.54795	5.52e-12
NTRK2	-1.5368	8.8e-09
SCRG1	-1.53099	7.52e-11
ANGPTL1	-1.5012	7.76e-11
SUSD2	-1.49339	3.2e-09
LPHN3	-1.49222	1.41e-11
COMP	-1.4895	6.4e-08
LOC100506783	-1.47827	6.91e-11
STAC2	-1.46078	5.59e-09
AVPR1A	-1.42647	1.77e-07
MAPK4	-1.42047	1.57e-09
COL4A6	-1.36938	1.24e-09
RERGL	-1.35711	1.87e-06
CACNA1H	-1.35123	1.59e-10
SYNPO2	-1.34778	3.55e-08
PLA2G2A	-1.34377	0.00545974
C7	-1.33855	2.29e-05
P2RX1	-1.33767	1.88e-09
EMX2OS	-1.33735	4.14e-10
SRL	-1.33363	1.08e-09
ACAN	-1.32309	1.08e-06
MCAM	-1.32038	1.95e-10
SMTN	-1.31805	9.29e-12
CKB	-1.29885	1.37e-07
RBPMS2	-1.29767	8.36e-09
LGI4	-1.26824	1.8e-11
MIR143HG	-1.26253	1.32e-09
ACTA1	-1.24782	3.46e-06
AIF1L	-1.24543	2.47e-09
ISM1	-1.2406	1.18e-06
MYH11	-1.23939	1.17e-08
RASL12	-1.23274	2.41e-11
CSRP1	-1.22583	2.04e-13
CHRDL2	-1.22009	0.00234439
TRDN	-1.21039	2.16e-10
XLOC_004598	-1.20375	2.95e-10
HOXA5	-1.20109	9.88e-13
HOXC10	-1.1954	4.89e-10
SORBS1	-1.19313	2.64e-10
THBS4	-1.19039	3.21e-05
DACT3	-1.18938	1.61e-08
LOC100507150	-1.18254	6.78e-09
GPR20	-1.18003	1.75e-09
XLOC_007433	-1.17858	1.39e-06
LMOD1	-1.17533	2.59e-08
ACTBL2	-1.16603	4.1e-12
PLIN4	-1.16425	8.83e-05
SPEG	-1.16177	5.99e-11
MYOC	-1.15897	0.0012357
ABCC9	-1.15777	1.21e-05
EMX2	-1.15769	3.99e-10
SYNM	-1.14436	1.77e-09
PGM5	-1.13379	2.73e-10
VIT	-1.1305	7.19e-05
C11orf96	-1.1219	2.25e-06
ITGA7	-1.12042	1.86e-10
HOTAIR	-1.11267	5.75e-12
LOC100129846	-1.11078	7.46e-11
LOC400043	-1.10876	2.94e-10
FLNC	-1.10432	3.81e-12
FAM46B	-1.09453	7.88e-11
LOC729468	-1.09059	3.68e-10
HS6ST3	-1.08791	6.14e-13
SMOC1	-1.08457	1.6e-06
MYRIP	-1.08158	5.15e-09
MYOM1	-1.07969	1.79e-09
CILP	-1.07699	0.000281175
WFDC1	-1.06923	6.19e-09
WISP2	-1.0635	5.59e-06
NPY1R	-1.06173	6.71e-07
ZFHX4	-1.05731	1.05e-08
RYR2	-1.05635	1.71e-08
NTRK3	-1.05591	4.67e-07
GFRA1	-1.05187	6.17e-07
SORBS2	-1.04955	1.47e-09
MYL9	-1.04441	1.81e-10
LOC283174	-1.04439	5.08e-08
NTN1	-1.04019	8.2e-07
CSRP2	-1.03877	3.07e-09
C12orf75	-1.03502	3.57e-09
HOXD8	-1.03033	9.23e-11
TMOD1	-1.02593	3.06e-11
REEP1	-1.02555	5.61e-10
IGF2	-1.02397	2.58e-05
SLIT3	-1.02396	3.42e-11
PGAM2	-1.02371	5.11e-07
PARM1	-1.02031	1.37e-09
JPH2	-1.02002	4.59e-11
TBX15	-1.00063	5.52e-12
PPAPDC1A	1.00367	1.73e-08
CCR5	1.00593	2.88e-12
PVRL4	1.00644	2.65e-08
ADORA3	1.00669	2.42e-08
HMOX1	1.00851	3.46e-05
KYNU	1.00859	1.13e-15
GM2A	1.00966	2.07e-10
SLC22A18AS	1.01187	5.2e-11
LOC100506115	1.01472	1.9e-11
SIGLEC7	1.01584	4.4e-11
TNFRSF21	1.01644	1.86e-12
C1QTNF4	1.01723	2.44e-08
SLA	1.01736	4.77e-12
GPR137B	1.01964	5.42e-11
MS4A4A	1.02001	3.41e-09
WDFY4	1.02192	9.88e-13
CD300A	1.02354	6.64e-10
XLOC_011608	1.02897	2.71e-06
LGALS2	1.02973	1.19e-06
HLA-DQA2	1.02976	1.5e-06
XLOC_001855	1.03041	1.87e-11
SLC29A3	1.03158	2.55e-09
FAM70A	1.03756	7.67e-08
TFEC	1.03836	2.84e-12
ANKRD58	1.03929	1.7e-08
IGSF6	1.04178	1.93e-08
CXCL1	1.04181	1.37e-05
CLEC5A	1.04256	2.35e-10
LILRB1	1.04516	3.65e-11
IL8	1.0457	9.86e-07
BCAT1	1.04623	7.88e-10
SAA2	1.04737	0.000861809
TYROBP	1.0486	1.39e-10
HK3	1.04923	4.15e-11
CHI3L1	1.04961	0.000987352
ABCG1	1.05079	3.83e-10
SLC47A1	1.05454	1.56e-08
ARL4C	1.05719	2.21e-13
TIFAB	1.05801	1.3e-08
OSCAR	1.0589	2.03e-11
TLR2	1.06006	4.11e-13
CPVL	1.061	5.51e-14
CD37	1.06135	4.52e-11
LY86	1.06307	3.68e-10
FABP5	1.06403	2.34e-09
LAIR1	1.06469	3.01e-12
LGMN	1.06651	1.2e-10
IL18	1.06804	2.46e-11
XLOC_l2_013301	1.06976	4.74e-09
CTSZ	1.07159	5.54e-11
VNN1	1.07181	7.11e-10
HLA-DQA1	1.07209	5.92e-06
DENND2D	1.0725	3.03e-11
CD52	1.07417	1.74e-08
C19orf59	1.07437	1.15e-06
KLHL6	1.07505	5.06e-12
CD300LF	1.08005	2.26e-11
MYO1G	1.08222	3.78e-12
NIPAL4	1.08703	4.31e-07
IRF8	1.08753	2.04e-13
SLC31A2	1.08802	1.84e-10
CD84	1.08825	2.85e-08
EMR2	1.0883	3.84e-13
LIPA	1.08854	8.77e-10
CSTB	1.08885	5.97e-10
APOBR	1.08995	3.06e-11
CTSD	1.09114	1.41e-09
ITGB7	1.09204	2.75e-12
CCRL2	1.09282	5.52e-12
OLR1	1.09299	2.87e-09
ACP5	1.09351	5.13e-05
XLOC_001228	1.09527	5.21e-11
CD83	1.09586	1.06e-08
FTL	1.09635	1.36e-11
TBC1D2	1.09862	8.83e-12
CD68	1.10095	5.5e-10
LILRB3	1.10567	3.47e-13
PTCRA	1.10832	2.54e-08
PLBD1	1.10997	1.74e-10
CTSS	1.11622	1.66e-13
CECR1	1.11805	8.97e-11
SLC37A2	1.11835	9.7e-08
SLC15A3	1.11947	8.04e-11
CYP27A1	1.12027	1.69e-11
SLC1A3	1.1226	5.09e-07
ALOX15B	1.12353	3.46e-07
LOC645638	1.12464	3.75e-09
ABCB5	1.12797	3.13e-08
CCR1	1.12859	2.92e-13
C5AR1	1.13252	5.6e-12
IRX1	1.1336	7.85e-06
LOC100506585	1.13599	2e-11
LOC100505702	1.13645	1.81e-11
SMPDL3A	1.13648	4.85e-10
LILRA4	1.13651	6.55e-12
ITGAM	1.14181	5.83e-12
FUCA1	1.14598	3.07e-09
CCL7	1.14642	1.35e-11
ITGB2	1.14686	2.63e-11
ALOX5	1.149	1.78e-12
CXCR4	1.15135	2.26e-12
PLIN2	1.15235	3.63e-10
HAVCR2	1.15522	3.42e-11
HRK	1.15686	4.46e-07
UCP2	1.16329	8.51e-10
SIGLEC14	1.16371	1.99e-10
PDPN	1.16666	5.61e-10
XLOC_006756	1.16819	9.67e-08
CCL4	1.16965	2.03e-08
FCER1G	1.17059	6.05e-11
GPNMB	1.17287	7.41e-10
NCF2	1.17848	4.05e-14
SCD	1.18275	5.05e-10
SLC11A1	1.1847	1.58e-12
PAQR5	1.19384	1.79e-08
FGR	1.19427	6.79e-12
CTSB	1.20018	2.74e-11
ADAMDEC1	1.20298	3.82e-11
MREG	1.20483	9.93e-09
CAPG	1.20832	5.76e-09
VMO1	1.21015	1.47e-08
TM4SF19	1.21384	2.5e-06
HPSE	1.22241	8.03e-11
CCL3	1.22364	9.09e-09
LAPTM5	1.22771	2.59e-11
KCNJ5	1.2278	1.11e-09
IFI30	1.22785	2.64e-10
KIAA1199	1.22839	2.49e-09
CHIT1	1.22933	0.000979106
ABCA1	1.23411	2.88e-11
SGK1	1.23723	1.26e-12
MAPK13	1.24646	4.83e-12
SLAMF8	1.24774	7.15e-11
CTSL1	1.26976	1.79e-13
TREM2	1.27588	4.24e-08
XLOC_l2_006821	1.28684	7.42e-09
PDE6G	1.29459	4.17e-09
XLOC_004924	1.29971	3.61e-13
CCL3L3	1.30437	8.09e-10
SERPINA1	1.30712	1.97e-12
HCAR3	1.31928	4.38e-12
OSM	1.32741	1.99e-08
MMP9	1.3409	8.89e-05
IL1B	1.34102	1.07e-10
GAL	1.38883	1.64e-06
CTSL1P8	1.39359	3.84e-13
FBP1	1.39678	4.16e-08
XLOC_l2_007731	1.40095	7.88e-11
LILRA6	1.41723	5.46e-12
ITGAX	1.41817	7.14e-13
HK2	1.42893	1.03e-11
APOE	1.43931	1.57e-09
SLC2A5	1.4796	4.9e-08
RAB42	1.48677	1.77e-09
LOC283050	1.50291	2.28e-10
APOC2	1.5173	6.22e-09
PLA2G7	1.51793	1.44e-09
ADAM8	1.53744	5.51e-14
LILRB4	1.54998	2.4e-10
RGS1	1.56047	2.59e-10
SPP1	1.5931	6.06e-06
IL4I1	1.63188	2.95e-10
HTRA4	1.71586	1.26e-10
PKD2L1	1.71648	8.26e-09
TREM1	1.71886	4.05e-14
IL1RN	1.73314	1.13e-10
HS3ST2	1.76729	5.59e-10
HAMP	1.78764	4.48e-11
MARCO	1.78953	1.17e-08
SDS	1.80603	9.55e-12
AQP9	1.8185	3.73e-14
MMP1	1.83987	5.68e-08
CCL18	1.8404	8.98e-09
C15orf48	1.84681	7.02e-13
APOC1	2.11375	4.64e-08
MMP12	2.2658	9.85e-08
MMP7	2.41054	1.58e-08
log2FC: log2 Fold Change; adj.P.Val: adjust p value using the Benjamini–Hochberg false discovery rate method. (1)Steenman M, Espitia O, Maurel B, Guyomarch B, Heymann MF, Pistorius MA, et al. Identification of genomic differences among peripheral arterial beds in atherosclerotic and healthy arteries. Sci Rep. 2018;8(1):3940. https://doi.org/10.1038/s41598-018-22292-y
